# Supplementary material for: Artificial intelligence-driven genotype–epigenotype–phenotype approaches to resolve challenges in syndrome diagnostics
Source: eBioMedicine. 2025 Apr 24;115:105677. doi: 10.1016/j.ebiom.2025.105677 (PMC12242594; doi:10.1016/j.ebiom.2025.105677)
Supplement: Supplementary Table S1 [file mmc1.xlsx]

## Sheet: Supplementary Table 1
Table S1. Medical details of all 56 individuals harboring MN1 truncating mutations included in this study
Individuals with MN1 truncating mutations	N01	N02	N03	N04	N05	N06	N07	N08	N09	N10	N11	N12	N13	C01	C02	C03	C04	C05	C06	C07	C08	C09	C10	C11	C12	C13	C14 (brother of individ C13)	C16	C17	C18	C19	C20	C21	C22	C23	C24	C25	C26	C27	C28	C29	C30	C31	C32	C33	C34	C35	C36	C37
Previous publication	Mak et al.	Vegas et al.	No	Mak et al.	Vegas et al.	Nil	Mak et al. (DECIPHER 318239)	Nil	No	Shu et al.	Shu et al.	Nil	No	Mak et al.	Tian Q. et al.	Zhao A, et al.	N/A	No	Mak et al.	N/A	Mak et al.	NO	N/A	Nil	Mak et al.	Mak et al.	Mak et al.	Miyake et al.	Mak et al.	Miyake et al.	No	Mak et al.	N/A	Mak et al.	Mak et al.	Mak et al.	Mak et al., Rossi et al.	Mak et al.	Mak et al.	Mak et al. Individual DDD4K.03983 in DDD, Nature, 2017, 542(7642):433-438.	Mak et al.	Mak et al.	Miyake et al.	N/A	none	Nil	no	Mak et al. Individual DDD4K.04150 in DDD, Nature, 2017, 542(7642):433-438.	Mak et al.
Mutation detection method	Trio WES	N/A	Trio WGS	Trio WES	N/A	Trio WES	Trio WES	WES	Trio WES	N/A	N/A	Autism/ID/DD panel	Autism/ID/DD panel	Quartet WES	WES	WES	WES	Trio WES	Sanger	N/A	Trio WES	Duo WES (father deceased)	WES	N/A	Trio WES	Quartet WES	Quartet WES	N/A	Trio WES	N/A	Sanger sequencing	Trio WES	Trio WES	Singleton WES	Trio WES	Trio WES	Trio WES	Trio WES	Trio WES	Trio WES	Trio WES	Trio WGS	N/A	Trio WES	WES	Trio WGS	WGS	Trio WES	Trio WES
Sanger validated	Yes	N/A	No	Yes	N/A	Yes	Yes	Yes	Pending	N/A	N/A	N/A	N/A	Yes	Yes	Yes	Yes	Yes	Yes	N/A	Yes	No concerns	N/A	N/A	Yes	Yes	Yes	N/A	Yes	N/A	Yes	Yes	Yes	Yes	Yes	Yes	Yes	Yes	No - judged unnecessary given quality of NGS reads upon WES	Validated by independent NGS	Yes	No - judged unnecessary given quality of NGS reads upon WGS	N/A	N/A	Yes	Yes (in progress)	N/A	Yes	Yes
Mutation coordinates (NM_002430.2)	c.536delC	c.880C>T	c.1051C>T	c.1091dupC	c.1347dup	c.1347_1348insC	c.1415C>A	c.1576C>T	c.1781del	NM_002430.3: c.2253del	NM_002430.3: c.2253del	c.3417dupG	c.3417dupG	c.3730_3731insAAGAC	NM_002430.3:c.3734delT(p.L1245fs)	NM_002430.3:c.3743G>A(p.Trp1248*)	c.3743G>A (NM_002430.3)	c.3744G>A	c.3745G>T	c.3768delC	c.3778G>T	c.3778G>T	c.3778G>T	c.3794delC	c.3817C>T	c.3817C>T	c.3817C>T	c.3835C > T	c.3839delG	c.3846_3849del	c.3846_3849del	c.3849_3850delinsA	c.3873delC	c.3870_3879dup	c.3883C>T	c.3883C>T	c.3883C>T	c.3883C>T	c.3883C>T	c.3883C>T	c.3883C>T	c.3883C>T	c.3883C > T	c.3883 C>T	c.3883C>T	c.3883C>T	c.3883c>T	c.3893_3894dupTG	c.3903G>A
Exon	Ex1	Ex1	Ex1	Ex1	Ex1	Ex1	Ex1	Ex1	Ex1	Ex1	Ex1	Ex1	Ex1	Ex1	Ex1	Ex1		Ex2	Ex1	N/A	Ex1	Ex1	Ex1	Ex1	Ex2	Ex2	Ex2	Ex2	Ex2	Ex2	Ex2	Ex2	Ex2	Ex2	Ex2	Ex2	Ex2	Ex2	Ex2	Ex2	Ex2	Ex2	N/A	Ex2	Ex2	Ex2	chr22:g.27750995G>A	Ex2	Ex2
Protein change	p.(Ser179*)	p.(Gln294*)	p.(Gln351*)	p.(Pro365Thrfs*120)	p.(Tyr450Leufs*35)	p.(Tyr450Leufs*35)	p.(Ser472*)	p.(Gln526*)	p.(Pro594Argfs*91)	p.(Gly752Alafs*12)	p.(Gly752Alafs*12)	p.(Ser1140Glufs*45)	p.(Ser1140Glufs*45)	p.(Thr1244Lysfs*78)	p.(Leu1245Trpfs*75)	p.(Trp1248*)	p.(Trp1248*)	p.(Trp1248*)	p.(Glu1249*)	p.(Asn1257Thrfs*63)	p.(Glu1260*)	p.(Glu1260*)	p.(Glu1260*)	p.(Pro1265Leufs*55)	p.(Gln1273*)	p.(Gln1273*)	p.(Gln1273*)	p.(Gln1279*)	p.(Cys1280Serfs*40)	p.(Val1283Thrfs*36)	p.(Val1283Thrfs*36)	p.(His1284Thrfs*36)	p.(Asp1291Glufs*29)	p.(Ala1294*)	p.(Ala1295*)	p.(Ala1295*)	p.(Ala1295*)	p.(Ala1295*)	p.(Ala1295*)	p.(Ala1295*)	p.(Ala1295*)	p.(Ala1295*)	p.(Ala1295*)	p.(Arg1295*)	p.(Arg1295*)	p.(Arg1295*)	p.(Arg1295*)	p.(Pro1299Cysfs*22)	p.(Trp1301*)
Inheritance	de novo, heterozygous	de novo, heterozygous	de novo	de novo, heterozygous	de novo, heterozygous	de novo, heterozygous	de novo, heterozygous	de novo	de novo, heterozygous	Maternally inherited	de novo, heterozygous	Maternally inherited	N/A	de novo, heterozygous	de novo	de novo	de novo, heterozygous	de novo	Mutation absent from father	de novo, heterozygous	de novo, heterozygous	Technically unknown since father not tested	de novo, heterozygous	de novo	de novo, heterozygous	Paternal	Paternal	N/A	de novo, heterozygous	N/A	unknown	de novo, heterozygous	de novo, heterozygous	de novo, heterozygous	de novo, heterozygous	de novo, heterozygous	de novo, heterozygous	de novo, heterozygous	de novo, heterozygous	de novo, heterozygous	de novo, heterozygous	de novo, heterozygous	N/A	de novo, heterozygous	de novo, heterozygous	de novo, heterozygous	De novo	de novo, heterozygous	de novo, heterozygous
Demographics
Sex	M	M	M	M	M	M	M	M	F	F	F	M	F	M	M	F	F	F	F	M	F	M	F	M	M	F	M	F	F	F	F	M	M	F	M	M	M	M	M	F	M	F	M	M	M	F	M	M	F
Year of birth	2009	2018	1996	2008	2013	1999	2007	2019	2011	N/A	N/A	2017	1998	2015	N/A	N/A	2012	2011	2013	2018	2010	1977	2001	2018	2000	2007	2012	N/A	N/A	N/A	N/A	2012	2017	2010	2012	2011	2009	2002	N/A	1998	2004	2011	N/A	2020	2015	2005	2019	1993	2010
Age of last examination	N/A	N/A	23 years	N/A	N/A	2009	N/A	12/11/2020	N/A	N/A	N/A	3 years	22 years	N/A	3 years, 5 months	21 month	N/A	11 years	N/A	11 months	N/A	7/2020	N/A	nearly 3 years old	N/A	N/A	N/A	4 years, 8 months	N/A	18 years, 10 months	3.5 years	N/A	3 years	N/A	N/A	N/A	N/A	N/A	N/A	N/A	N/A	N/A	6 years, 3 months	N/A	5 years	2021	at birth	N/A	N/A
Ethnicity	Caucasian	Caucasian	caucasian	Mat: mixed Caucasian. Pat: Puerto Rican/Caucasian	N/A	White British	Mat: Dutch. Pat: Turkish	European	Caucasian British	N/A	N/A	Caucasian	Caucasian	Mat: Ashkenazi/Iranian Jewish; Pat: Ashkenazi/Moroccan Jewish	Chinese	Chinese Han	European (white) Bulgarian	Caucasian	Mat: Eurasian	N/A	N/A	Mat: Irish, Italian; Pat: Irish	N/A	French	Caucasian	Jordan	Jordan	French	Middle Eastern	Japanese	N/A	East Asian	chinese	Chinese Han	Mat: Italian, Irish, French, Canadian, English. Pat: British Columbia, Canadian, Irish, English	Dutch, Norwegian	Mat: Polish, German. Pat: Asian, East Indian	Belgian, English, German	Caucasian	Caucasian	Caucasian, Hispanic American	Hispanic	Japanese	N/A	Caucasian (Polish)	Caucasian	Maghreb	Caucasian	Caucasian
Mother info	Advanced maternal age during pregnancy	Unilateral hearing impairment of unknown aetiology	Nothing relevant	20 yrs at delivery, well	N/A	G2P2	35 yrs at delivery	Premature ovarian failure (aged 35)	Healthy, nonconsanguineous	30 yrs	N/A	N/A	N/A	40 yrs G2P2	G1P1	N/A	Healthy, without chronic diseases, 28 years old at delivery	Good health	N/A	N/A	N/A	70 yrs, Graves disease.	N/A	8 years of infertility and failure of in vitro fertilization.	N/A	21 yrs at delivery, well	26 yrs at delivery, well	N/A	N/A	N/A	Gestational diabetes	N/A	Born in 1982.	33 yrs	30 yrs G1P1	Migraines, kidney stones, no hypertelorism	43 yrs G4P1>2	37 yrs	N/A	30 yrs	31 yrs G1 at delivery, healthy	29 yrs at delivery	N/A	Ethnic background- Ashkenazi Jewish Mother- 39 years, height 5’8” (38 at pragnent, G3)	26 yrs at delivery, healthy	25 yrs G3P2 at delivery, healthy	born in 1976	36 yrs at delivery, well	N/A
Father info	29 yrs at delivery	N/A	Nothing relevant	23 yrs at delivery	N/A	N/A	30 yrs at delivery	Healthy	Healthy, nonconsanguineous	N/A	N/A	N/A	N/A	45 yrs	N/A	N/A	Healthy, without chronic diseases, 35 years old at delivery	Good health	N/A	N/A	N/A	Died at 66 years, 10 year history of early onset coronary artery disease	N/A	N/A	N/A	41 yrs at delivery, well	46 yrs at delivery, well	N/A	N/A	N/A	Nothing relevant	N/A	33 yrs at delivery. tested negative in WES	32 yrs	34 yrs	No hypertelorism	39 yrs	38 yrs	N/A	35 yrs	No congenital anomalies	28 yrs at delivery	N/A	Ethnic background: Mixed European 44 years, height 6’1” At wife's pregnancy: 42 years	30 yrs at delivery, healthy	27 yrs at delivery , healthy	born in 1988	43 yrs at delivery, well	N/A
Other relevant family medical history	None	N/A	No	Father with ADHD, familial short stature	N/A	Maternal aunt had some hearing loss, mild speech delay, 'hole in heart'.	Brother with ADHD, has special education (does not have mutation in MN1)	No	older sister healthy	N/A	N/A	Mother has history of learning difficulties	N/A	N/A	Non-consanguineous	G2P2, nonconsanguious No history of neurologic diesase	N/A	No	N/A	N/A	N/A	Paternal aunt and uncle- early CAD	N/A	N/A	N/A	Affected sibling	Affected sibling	N/A	N/A	N/A	No	None	Elder sister 5 years older , used to have IUGR, now normal	N/A	None	Mother has half-sister who had 3 SABs	None	N/A	N/A	None	None	N/A	N/A	N/A	none	1 healty older sister, 1 miscarriage	N/A	N/A	N/A
Birth
Gestational age	Term	born at 39 wks	37 wks	41 wks	27 wks	35 wks	40 wks	41w, 1day	40 wks	N/A	N/A	Term	Term	Term	Full term	N/A	39 wks	37 wks	N/A	N/A	Term	Term	N/A	41 wks	41 wks	40 wks	40 wks	N/A	34 wks	N/A	37 WG	36 wks	N/A	37 wks with induction for IUGR	39 wks	39+4/7 wks	38+1/7 wks	Term	40 wks	40 wks	42 wks	39 wks	N/A	40 wks GA	41+1/7 wks	term	42	38 wks	32+6/7 wks due to premature rupture of membranes
Antenatal Hx	Uneventful	Complicated by gestational diabetes (well controlled by diet alone)	N/A	Uneventful	One of a dichorionic diamniotic pair of twins. The other twin (birth weight of 1 kg) died at 4 days of age with grade 4 bilateral intraventricular haemorrhage and possible chorioamnionitis.	N/A	Maternal hypothyroidism, well treated	pregnancy following ovulatory induction	Uneventful	N/A	N/A	Uneventful	Uneventful	Uneventful	N/A	N/A	Uneventful	Uneventful pregnancy	Surrogate pregnancy	N/A	Fetal brain anomalies (see below)	Bendectin X4 months	Normal pregnancy without incident	Severe vomiting in early pregnancy were noticed.	N/A	Breech	Uneventful	N/A	NICU	N/A	Gestational diabetes, IUGR from 35 WG	Preterm labor	N/A	IUGR from 5 mos gestation	Mild proportional IUGR. PreUS and first trimester screening normal, no amnio.	Uneventful	Uneventful	Uneventful	Uneventful	Uneventful	N/A	Uneventful	N/A	Passed CCHD, NBS hearing	Pregnancy complicated by group B Streptococcus colonization of the female lower genital tract, fetal bradycardia was detected	uncomplicated pregnancy, normal ultrasounds	no	N/A	Uneventful
Neonatal problems	Facial asymmetry. Failed two hearing tests before passing third.	N/A	Right club foot	None	In the neonatal period he was found to have a patent ductus arteriosus (closed with medication) and bilateral inguinal hernias that were repaired. He also has a left-sided ear tag, overlapping right second and third toes, and fifth finger clinodactyly with subtle foetal finger pads.	NGT feeding first wk. Hypoglycaemia	None	None	None	N/A	N/A	None	None	Abnormal ABR, dysmorphism, hypotonia	Difficulties in breast feeding	N/A	Facial Dysmorphisms, slight hypotonia	Feeding difficulties, hypotonia, Pierre Robin sequence, stridor, obstructive apnea, abnormalities of brainstem auditory evoked potentials with suspicion of brainstem dysfunction	N/A	N/A	Dysmorphisms, hypotonia	Dysmorphic	N/A	N/A	N/A	Difficulty eating	N/A	N/A	Congenital diaphragmatic hernia, ventilation, feeding difficulties, reflux	N/A	Transient respiratory distress	N/A	Dysmorphic	Perinatal hypoxia	None	Hypotonia, congenital hypothyroidism	None	Dysmorphic features noted	None	None	Low Apgar, briefly intubated	Dysmorphic features noted, feeding difficulties	N/A	Amnio 18 wks “normal” karyotype and SNP array	Immedietly after a birth, the patient required cardiopulmonary resuscitaion. Due to the single heart beats, external heart massage was applied. Finally, he was treated by controlled hypotermia due to birth aspyxia. Right-sided cryptorchidism was also detected.	none reported	hypertelorism	8 days on SCBU	Feeding difficulties, sleep disturbance, upper respiratory tract infection, respiratory disabilities
Apgar Score (1 min, 5 min, 10 min)	N/A	N/A	09/10	N/A	N/A	N/A	9, 10	normal'	10,10	N/A	N/A	N/A	N/A	9, 10	9/10	N/A	8	1/4/10	N/A	N/A	N/A	8/9	N/A	N/A	7, 8	N/A	N/A	N/A	N/A	N/A	10/10/10	N/A	N/A	5, 8, 9	6, 9	8, 9	8, 9	N/A	N/A	6, 9	2, 8	8, 9	N/A	N/A	0,1,1,3 (1-3-5-10 min)	N/A	9/10	N/A	8, 8, 9
Delivery	NSVD	Unremarkable	NSVD	Vaginal; vacuum assisted delivery	N/A	Ventouse & forceps	NSVD	Vaginal, head	Elective CS for previous	N/A	N/A	Induced vaginal delivery	N/A	NSVD	N/A	NSVD	C-section due to siting position	VD	N/A	N/A	N/A	NSVD	Normal pregnancy without incident	the delivery was triggered for post term	N/A	C-section due to breech	C-section due to maternal bleeding	N/A	N/A	N/A	C section for obstructed labor and IUGR	N/A	N/A	VE	NSVD	NSVD	C-section	NSVD	NSVD	Ventouse	Induced due to post due date, C-section due to pacental abruption	NSVD	N/A	Maternal, birth	Ceasarian section due to fetal bradycardia	N/A	NSVD	LSCS (transverse lie)	N/A
Growth
Birth weight (g)	4250 g	3260 g	3160 g	3090 g	950 g	2850 g	3840 g	3060 g	3742 g	N/A	N/A	3450 g	N/A	3560 g	2800 g	N/A	3050 g	2700 g	N/A	N/A	N/A	3430 g	2960 g	3580 g	4000 g	3402 g	3402 g	N/A	1870 g	N/A	2170 g	2600 g	2350 g	2510 g	2800 g	3225 g	2906 g	2778 g	3063 g	3005 g	3660 g	3000 g	N/A	3458 g	3160 g	3155 g	3540 g	3970 g	1980 g
Birth length	52 cm	N/A	47 cm	53.3 cm	N/A	N/A	52 cm (+0.7 SD)	49 cm	not recorded	N/A	N/A	N/A	N/A	N/A	N/A	N/A	51 cm	49 cm	45 cm	N/A	N/A	53.3 cm	47 cm	52cm	54.6 cm	N/A	N/A	N/A	N/A	N/A	44 cm	N/A	N/A (3mo: 3rd %tile)	N/A	45.7 cm	53 cm	51.5 cm	N/A	48.3 cm	N/A	51.5 cm	N/A	N/A	53.34 cm	56 cm	48 cm	51 cm	N/A	42 cm
Birth HC	N/A	N/A	35 cm	N/A	N/A	33.5 cm	34.5 cm	34,5	36.5 cm	N/A	N/A	N/A	N/A	36 cm	N/A	N/A	36 cm	31cm	N/A	N/A	N/A	N/A	33 cm	36 cm	36 cm	N/A	N/A	N/A	N/A	N/A	34cm	N/A	N/A (3mo: 50th %ile)	N/A	32.5 cm	36 cm	32 cm	N/A	33 cm	N/A	36 cm	N/A	N/A	(25th %tile)	35 cm	36 cm	36 cm	N/A	30.5 cm
Most recent weight	33.6 kg at 9 yrs 2 mos	N/A	53 kg	27.9 kg at 10 yrs	N/A	26.2 kg at 8yrs 5 mos	(24th %ile)	10.7 kg	17.7 kg at 3 yrs 2 mos	N/A	N/A	16.6 kg (71.6th %ile)	N/A	12.8 kg at 24 mos	N/A	N/A	32 kg at 9 yrs	30.8 kg	9.85 kg (12nd %ile) at 22 mos	Normal growth curves	25th %ile at 8 mos	81.6 kg (BMU 28.1)	N/A	N/A	117.9 kg	38.4 kg (50th %ile) at 11 yrs	22.9 kg (75th %ile) at 6 yrs	N/A	25.2 kg (44th %ile) at 7 yrs 4 mos	N/A	10.4 kg	17.20 kg at 6 yrs 7 mos	12 kg at 3 yrs	20.9 kg (50th %ile) at 6 yrs 10 mos	15.3 kg (40th %ile)	19.3 kg at 4 yrs 11 mos	32.6 kg at 8 yrs 2 mos (90th %ile for age)	(75th %ile)	8.9 kg (7th %ile) at 15 mos	73.8 kg at 18 yrs	30.8 kg at 12 yrs 9 mos	28.1 kg (+1.13 SD, 87th %ile) at 7 yrs	N/A	N/A	10 kg at 20 mos	40.6 kg (10th %ile) at 14 yrs	11.6 kg at 24 mos	80.2 kg at 17 yrs 9 mos	21.1 kg (-0.6 SD) at 6 yrs 9 mos
Most recent height	1.31 m at 9 yrs 2 mos	N/A	179 cm	1.36 m at 10 yrs	N/A	123.5cm age 8 years 5 months ~5'7" (170cm) as adult	(-0.7 SD)	81 cm	89.5cm at 3 yrs 2 mos	N/A	N/A	102 cm (70th %ile)	N/A	N/A	N/A	N/A	137 cm at 9 years	130cm	80 cm (-0.5 SD) at 22 mos	Normal growth curves	(-1 SD) at 8 mos	170.5 cm	N/A	N/A	181.7 cm	144 cm (50th %ile) at 11 yrs	117.7 cm (75th %ile) at 6 yrs	N/A	112 cm (1.8th %ile) at 7 yrs 4 mos	N/A	87.5 cm	104 cm at 6 yrs 7 mos	84 cm	117 cm (25-50th %ile) at 6 yrs 10 mos	98 cm (25th %ile) at 3 yrs 10 mos	106.2 cm at 4 yrs 11 mos	136 cm at 8 yrs 2 mos (90th %ile for age)	(10-25th %ile)	76.5 cm (10th %ile) at 15 mos	(BMI 27.5) at 18 yrs	143.5 cm at 12 yrs 9 mos	121.1 cm at 7 yrs (-0.12 SD, 45th %ile)	N/A		80 cm at 20 months	145.4 cm (-2.38 SD) at 14 years	84 (at 24 months)	175 cm at 17 yrs 9 mos	115 cm (-1.45 SD) at 6 yrs 9 mos
Most recent HC	51.5 cm at 8 yrs	N/A	56 cm	50.8 cm (12th %ile) at 10 yrs	N/A	52.5cm at 8 yrs 5 mos	(-1.6 SD)	48 cm at 24 mos	49 cm at 3 yrs 2 mos	N/A	N/A	50 cm (-0.63 SD)	N/A	47.5 cm at 16 mos	N/A	N/A	N/A	53 cm	48.5 cm at 3 yrs	Normal growth curves	(+1 SD) at 8 mos	59 cm	N/A	N/A	(> 97th %ile)	50.5 cm (10th %ile) at 11 yrs	51.8 cm (50th %ile) at 6 yrs	N/A	51 cm (41th %ile) at 7 yrs 4 mos	N/A	47 cm	51 cm at 5 yrs 6 mos (25-50 %ile)	50cm (50th %ile)	51.8 cm (75-90th %ile) at 6 yrs 10 mos	51 cm (90th) at 3 yrs 6 mos	46 cm at 33 mos	55.5 cm at 8 yrs 0 mos (> 95th %ile for age)	(50th - 98th %ile)	44.5cm (< 2nd %ile) at 15 mos	59 cm at 4 yrs 5 mos	54.4 cm at 12 yrs 7 mos	53.5 cm (86th %ile) at 7 yrs	N/A	N/A	N/A	55.8 cm (> 98th %ile) at 10 years	48 cm at 24 mos	59.6 cm at 18 yrs 7 mos	51.5 cm (+0.1 SD) at 6 yrs 9 mos
Brain imaging
Initial clinical MRI findings	Platybasia	N/A	Normal	N/A	N/A	N/A	N/A	N/A	N/A	Normal	Normal	N/A	N/A	Flattening of sella turcica, small posterior fossa, abnormal shape of skull base	Normal	Normal	N/A, Hipoplasia of Corpus calosum (not confirmed).	Chiari malformation, abnormality of bones of the skull base, loss of pontomedullary sulcus, hamartomatous thickening of left cerebral peduncle, cerebellum vermis hypertrophy, partial fusion of posterior cerebellar lobes consistent with partial rhombencephalosynapsis, dysmorphic corpus callosum, anterior commissure hypoplasia, slightly enlarged ventricle.	Cleft of cerebellum, abnormal shape of the corpus callosum.	N/A	Fetal MRI: cerebellar hypoplasia, cyst of septum vergae.	N/A	N/A	N/A	Bilateral perisylvian polymicrogyria, thinning of the splenium of the corpus callosum.	N/A	N/A	N/A	At 15 mos, hypoplastic internal auditory canals.	N/A	At 3 yrs: perisylvian polymicrogyria, thick and dysmorphic corpus callosum, Chiari type 1 and partial rhombencephalosynapsis.	No focal brain parenchyma lesion. Anterior convex appearance of posterior fossa. Crowding of posterior fossa structures. Obliteration of CSF space at foramen magnum level.	Dysplactic cerebellar folds, small vermis - cerebella hypoplasis. Smooth, thickening of grey matters could be indicative of bilateral perisylvian polymicrogyria +/- involvement of the frontal / parietal regions, brainstem hypoplasia. Overall compatible with tubulinopathies.	At 5 yrs, slightly prominent ventricles and cerebral sulci, slightly smaller posterior fossa and cerebellum. Small basal cisterns and CSF spaces of cervicomedullary junction. Foramen magnum is spacious, overall features are non-specific.	At 3 yrs 7 mos, dysmyelination, small focus of T2 signal abnormality in the right centrum semiovale, mild cochlear dysplasia but CN8 present. Normal head US at birth.	Lack of visualization of the olfactory bulbs and shallow olfactory sulci. Mild maturational myelin delay. Hypertelorism. Mechanical constriction of the upper cervical canal at the C1 level due to hypoplasia of the C1 ring.	Normal at 7 mos and at 4 yrs	At 10 yrs, subtle abnormality of cortical development of cerebellum, abnormal rounded left hippocampus, incidental cavum velum interpositum.	N/A	At 5 yrs, some posterior white matter volume loss, increased periventricular signal, mild prominence of lateral ventricles posteriorly and thinning of the corpus callosum posteriorly. Cerebellum appeared normal.	At 5 yrs 10 mos, pineal cyst, stable over time.	At 16 mos, Chiari I malformation and prominent ventricular system. At 19 mos, underwent decompression. At 6.5 yrs, dysmorphic corpus callosum.	N/A	4/20/2021 MRI brain, CT head (original interpretation) Suture open, metopic ridge but no trigonocephaly.No Chiari. Premature closure of the metopic suture with associated ridging and trigonocephalic deformity of the calvarium. Midline bony cleft is noted in the hard palate. Mild diffuse thinning of CC, appears slightly dysmorphic. Open sylvian opercular reflecting some degree brain immaturity. 5/…	At 7 days, ischemic and hypoxic changes were suspected at that time, however, follow-up was recommended in order to differentiate most likely hypoxic and ischemic changes with possible delayed myelinization. At 4.5 mos, slightly enlarged frontal horns of the lateral ventricles (up to 5 mm), and enlarged pericoritcal fluid space in the left temproal region (up to 6 mm).	N/A	Mesencephalic atrophy, suspicion of rhombencephalosynapsis	N/A	Polymicrogyria in the insular region and cortical disturbances.
Skeletal imaging
CT or XR cranium	N/A	N/A	N/A	N/A	N/A	N/A	N/A	N/A	Normal Skull	N/A	N/A	N/A	N/A	N/A	N/A	N/A	N/A	Microcephaly, finger-like impressions, thickening of cranium, C1 malformation, hypertelorism, condylar asymetry, no craniosynostosis	N/A	N/A	N/A	CT brain- enlarged sella	N/A	N/A	Skull slightly wider than expected in the transverse dimension, patent sutures (age 5 yrs)	Craniosynostosis of squamosal and frontosphenoid sutures, requiring surgery (bifrontal orbital advancement and reshaping). Partial coronal craniosynostosis at the junction with squamosal suture.	N/A	N/A	At 12 mos, no premature fusion of sutures	N/A	At 7 months, no craniostenosis. Suspicion of cerebellar tonsils prolapsus.	Skull XR normal	N/A	Wormian bones, small posterior cranial fossa, prominent ventricles, but no crowding of foramen magnum. Cranium disproportionately larger than face.	At 6 mos, brachycephaly, high-arched orbital roofs, frontal bone prominent (bossing), fontanel enlarged for age. Low bridge of nose, midface hypoplasia. Sclerosis of the skull base, sella turcica appears shallow.	At 5 mos, significant plagiocephaly with flattening of the right occiput. Cranial sutures normal. At 2 yrs 10 mos, complete fusion of the coronal, metopic, and sagittal sutures. Most of lambdoid sutures are fused. Squamosal sutures patent. Non-specific dysmorphic appearance of the calvarium and basi-sphenoid on lateral view.	Normal XR cranium	N/A	N/A	Apparent reduction in volume of anterior cranial fossa, very marked thickening of skull vault in frontal region with some hyperostosis frontalis interna. Coronal sutures not well seen and may be fused prematurely. Normal lambdoid and sagital sutures. (Aged 2.5 yrs).	Brachycephaly. Sutures widely patent at 6 mos. Mild bilateral exophthalmos and mild hypertelorism. Incomplete fusion of the midline hard palate with dysmorphic pterygoid plates. Sella turcica extremely shallow.	Multiple head CTs. First at 25 mos of age suggested metopic synostosis. Underwent frontal orbital advancement at 26 mos then ventriculoperitoneal shunt placement at 3.5 yrs. Subsequent CTs documented closure of coronal, sagittal and partial lambdoidal sutures.	N/A	N/A	CT pefromed twice - partial metopic and sagittal craniosynostosis was detected	At 10 yrs, macrocephaly, marked increase thickness of paranasal sinuses, calvarial vault mildly thickened	N/A	At 10 mos, skull vault “beaten copper appearance"	No premature fusion of sutures
Other skeletal XR	N/A	N/A	N/A	Bone age study at 8 yrs (posteroanterior view of left hand and wrist): normal morphology and normal skeletal maturity	N/A	none	N/A	CT / NMR cervical vetebral column because of spondylodiscitis at age 11 mnths:irregular endplates of C2 and C3, suspect for spondylodiscitis. NMR: destruction of lower endplate C2 and upper endplate C3 with kyphosis. Discus protrusion. Infammation vertrbal bodies C2 C3, perivertebral soft tissue inflammation. lymphadenitis colli	Normal Skeletal Survey	N/A	N/A	N/A	N/A	N/A	N/A	N/A	N/A	Sacrum anomaly with hyperlordosis	N/A	N/A	13 ribs on right, platyspondyly, rounded vertebrae	Skull XR platybasia, high widely spaced orbit, normal sutures	N/A	N/A	N/A	N/A	N/A	N/A	Thoracolumbar scoliosis	N/A	Thin ribs	Mild thoracolumbar kyphosis on spine XR	N/A	Interpedicular distance mildly decreased caudally. Progressive shortening of pedicles with mild posterior scalloping of vertebral bodies in lumbar region, decreased vertebral height with mild anterior central beaking and bullet shaped appearance at thoracic region but not lumbar region. Pelvis small with decreased iliac flaring. Sciatic notches small. Trident hands.	At 6 mos, cortical irregularity in shaft of both radii	Mild curvature of thoracolumbar spine toward right with apex in lower thoracic region. Curve ~12 degrees from upper thoracic to lower lumbar region. Lateral: flattening of normal lumbar lordosis with normal thoracic kyphosis. Vertebral bodies, discs and posterior bony elements normal.	N/A	At 13 yrs, whole spine MRI showed borderline low conus at pedicular level L2	No marked skeletal abnormalities upon chest and abdominal XR	Mild S-shaped scoliosis of T-L spine but no vertebral anomalies. Ribs slender and sharply down-sloping. Mild flask-shaped expansion of proximal metaphyses, middle phalanges of fingers and distal phalanges of thumbs. No evidence of long bone dysplasia. (Aged 2.5 yrs).	At 8 yrs, mild coxa valga	N/A	N/A	N/A	No	skeletal survey unremarkable apart from skull	N/A	At 10 mos, no abnormalities noted	N/A
Craniofacial features
Dysmorphic appearance	Yes (mild)	N/A	N/A	Yes (mild)	N/A	Yes	Yes (mild)	plagiocepahly (normalized) high forehead, flat midface, short nose with low nasal bridge, high palate, retromicrognathia, mild hypertelorsim, epicanthus inversus, long eye lashes, long philtrum, tented upper lip,	Yes (mild)	N/A	N/A	Yes	Yes	Yes	Yes	Yes	Yes	Yes	Yes		Yes	Yes	Triangular and asymetric face	Yes	Yes	Yes	Yes	N/A	Yes	N/A	Yes	Yes	Prominent forehead, flat nasal bridge, hypertelorism, low set ears and posteriorly rotated, anteverted nares, long philtrum, brushy eyebrow (not synophrys), with exotropia, bilateral clindodactyly some thickened nuchal skin (2mm)	Yes	Yes	Yes	Yes	Yes	Yes	Yes	Yes	Yes	N/A		Yes	Yes	Major hypertelorism (w/ pictures)	Yes, myopathic facies	Yes
Previous diagnostic hypotheses	Hemifacial microsomia	N/A	N/A	N/A	N/A	None	N/A	Fragile X	Stickler, Loeys-Dietz	N/A	N/A	N/A	N/A	N/A	N/A	N/A	No	3MC syndrome	Kleefstra syndrome	N/A	N/A	N/A	N/A	N/A	N/A	N/A	N/A	N/A	N/A	N/A	N/A	CHARGE syndrome	Acrodysostosis 2, w/ or w/o hormone resistance	N/A	Noonan (weak), Frank-ter Haar (weak), Robinow syndrome (mod)	ATRX, microcephaly with lymphedema syndrome, Marshall-Smith syndrome	N/A	Noonan spectrum, Smith-Lemli-Opitz, ATRX	N/A	N/A	CHARGE considered due to optic nerve coloboma	Initially Noonan syndrome and Kabuki syndrome. Then Saethre Chotzen.	N/A	N/A	Chromosomal aberration, craniosynostosis syndrome (Crouzon or Crouzon-like phenotype)	Sponastrime Dysplasia	SPECC1L (at birth) => then MN1 (at one year) but no possibility to perform panel or Sanger in France, posssibility to obtain WGS with oriented sequence reading	Shprintzen-Goldberg syndrome (atypical)	N/A
Ears	Underdevelopment of the cartilage of the right ear	N/A	N/A	Slightly large ears	N/A	small. Bilateral ear tags, narrow ear canals	Normal	normal'	Normal	N/A	N/A	Large appearing	Large appearing	Small, dysplastic	Auricle deformation	Low set	Small, low set	Low-set dysplastic ears	Small, dysplastic	overfolded helices	Low set, posteriorly rotated, pinnae malformed	Small, dysplastic, low set R ear length 6 cm	Helix folded in upper portion with slightly pointed ears. Right preauricular fistula (no other relatives present).	short ears with an abnormally folded helix	Small, pinnae malformed	Low set, small, malformed pinnae	Low set, small, malformed pinnae	N/A	Both low set, overfolded superior helices for one more than the other, posteriorly rotated	N/A	Dysplastic ears, narrow external auditory canals	Small, low set	low set ears and posteriorly rotated	Low set	Low set, small, posteriorly rotated, pinnae malformed	Low set with prominent cartilagenous helices	Low set, posteriorly rotated with unilateral preauricular pit	Low set, posteriorly rotated, cupped with prominent ear lobes	Squared, low set	Low set	Low set, posteriorly angulated, prominent. Left overfolded.	Low set	N/A	Small, low set	Low-set dysplastic ears	Small, dysplastic	Large, dysplastic	Over-folded helices	Low set
Midface	Normal	N/A	N/A	Normal	N/A	normal	Normal	flat	Flat	N/A	N/A	Normal	Flat	Hypoplasia		Normal	Hypoplasia	Malar hypoplasia	Hypoplasia	N/A	Hypoplasia	Hypoplasia	N/A	Midface hypoplasia	Hypoplasia	Hypoplasia	Hypoplasia	N/A	Hypoplasia	N/A	Hypoplasia	Hypoplasia	Flat nasal bridge, long philtrum, anteverted nares	Hypoplasia	Hypoplasia	Hypoplasia, flat maxilla	Hypoplasia	Protruding maxilla	Hypoplasia	Hypoplasia	Hypoplasia	Hypoplasia, flat	N/A	Flat profile, midfacial hypoplasia	Flat face, hypoplastic midface	Hypoplasia	Depressed nasal bridge	Hypoplasia	Hypoplasia
Forehead, hairline	Normal	N/A	N/A	Slightly low anterior hairline	N/A	Normal	Normal	High forehead	Normal	N/A	N/A	Normal	Normal	Prominent forehead (frontal bossing in infancy, tall and flat forehead at age 3 yrs)	N/A	N/A	High protruding forehead, normal hairline	Low-set hairline, synophrys	Frontal bossing in early infancy. Taller, flatter forehead later on.	N/A	At birth, a wide anterior fontanelle and bulging metopic region	Prominent forehead (frontal bossing in infancy, tall and flat forehead). Frontal upsweep of hair	N/A	Prominent forehead and prominent superior occiput	Normal	Low anterior hairline, flat forehead, synophrys	Low anterior hairline, flat forehead, synophrys	N/A	Forehead superiorly bossed, inferiorly more flattened. Synophrys.	N/A	Normal	Low hairline, frontal bossing	Prominent forehead, frontal bossing	Low frontal hairline	Receded hairline, high forehead	Frontal bossing	Long forehead with somewhat receded hairline	Low hairline	Normal	Tall, overhanging forehead	Normal hair line	Tall	N/A	Frontal bossing, mild trigonocephaly (metopic ridge palpable) receded anterior hairline	Slightly prominent forehead, normal hairline	Frontal bossing	N/A	Frontal bossing in infancy. Tall, flat forehead later on.	Frontal bossing at birth. High hairline and prominent forehead during later childhood.
Cranium	Normocephalic	Right frontosphenoidal craniosynostosis	N/A	Normocephalic	N/A	Normal	Normal	Plagiocephaly	Normocephalic	N/A	N/A	Normal	Normal	Parietal bossing, plagiocephaly	plagiocephaly, protruding occipital bone	Normal	Dolihocephaly	Occipital bone asymmetry	Bitemporal narrowing	Plagiocephaly with bitemporal narrowing and occipital flattening	Plagiocephaly, squared face, bitemporal narrowing	Macrocephaly >98th % Trigonocephaly , brachycephaly	N/A	Cranial TDM ruled out craniosynostosis	Macrocephaly. Skull dimension anomaly by XR.	Bitemporal narrowing	Bitemporal narrowing	N/A	Narrow facial shape	N/A	Proptosis Initial suspicion of craniostenosis	N/A	Anterior fontanelle normotensive, not wide, sutures normal, not wide	Brachycephaly	Relatively larger, plagiocephaly, frontal bossing, bitemporal narrowing	Asymmetric, plagiocephaly	Macrocephaly	Bifrontal narrowing	Microcephaly	Macrocephaly, dolicocephaly	Mild bitemporal narrowing	Turricephaly	N/A	Macrocephaly	Dolichocephalic (partial metopic and sagittal craniosynostosis)	Bitemporal narrowing	frontal bossing	Macrocephaly, plagiocephaly	Plagiocephaly
Hypertelorism	N/A	N/A	No, hypotelorism	No	N/A	No	No	Yes	No	N/A	N/A	No	No	Yes	Yes	Yes	Yes	Yes	Yes	N/A	Yes	Yes, inner canthal distance 4.4 cm (>2 SD)	N/A	N/A	Yes	No, ICD = 3.2 cm (75th %ile) at 11 yrs; IPD 6 cm	No	N/A	N/A	N/A	Yes, associated with epicanthic folds	Yes	Orbital hypertelorism	Yes	Yes, at 15 mos, ICD = 2.9 cm (1.5 SD) and IPD = 5.0 cm (1.5 SD)	Yes, at 23 mos, ICD = 3.1 cm (>+2 SD) and IPD = 5.4 cm (~97th %ile)	Yes	Yes, mild	Yes	Yes	Yes	Yes	N/A	Yes, small eyes	Yes, proptosis (shallow orbits confirmed by CT scan)	Yes	yes, synophris	Yes	Yes
Palpebral fissures	Downslanting. Left ptosis, bilateral epicanthus.	N/A	N/A	Normal	N/A	Small	Upslanting, slightly	Epicanthus inversus	Downslanting	N/A	N/A	Upslanting	Long	Downslanting, long	N/A	N/A	Downslant	Small and downslanting palpebral fissures	Downslanting. Epicanthus, telecanthus.	N/A	Asymmetrical orbits	Small, short arched eyebrows	Downslanting	Downslanting	Downslanting, small	Downslanting	Downslanting	N/A	Long eyelashes	N/A	Downslanting	N/A	N/A	Downslanting	Downslanting, mild	Unusual lower palpebral fissures with downslant. At 23 mos, palpebral fissure lengths 2.5 cm (~75th %ile).	Normal	Downslanting, narrow palpebral fissures and epicanthal folds	Normal	Downslanting, prominent eyes	Downslanting	Downslanting, right sided ptosis (needed surgery)	N/A	N/A	Normal	Downslanting, telecanthus	N/A	Downslanting	Exophthalmos
Nose	Anteverted	N/A	Long nose	Prominent, high nasal bridge	N/A	Long nose, low columella	Slightly broad and high nasal bridge	Low nasal bridge, short nose	Broad Nasal bridge	N/A	N/A	High bridge	Broad tip	Flat nasal root, small nose, anteverted nostrils, flat nasal tip	N/A	Normal	Short nose	Small nose with anteverted nares	Short nose with anteverted nostrils	Wide nasal bridge, upturned nares	Small nasal bones	Small, flat	N/A	anteverted nares	Anteverted nostrils	Upturned	Upturned	N/A	Upturned, slightly. Hair on mid nose.	N/A	Hypoplastic nasal bridge, short nose	Low nasal bridge	Flat	Anteverted nostrils	Short, upturned nose, broad nasal bridge	Flat nasal root and bridge; splayed nasal tip with thickened alae nasi and short columella	Anteverted nares	Slightly depressed nasal bridge, short nose with upturned tip	Upturned	Upturned broad nasal tip with small nostrils	Prominent columella relative to hypoplastic alae nasi	Short and small with anteverted nares	N/A	Very small, flat, anteverted nares, depressed nasal bridge	Flat nasal bridge, upturned nose (anteverted nares)	Broad nose, upturned nostrils	Depressed nasal bridge	Short	Short and small with anteverted nares
Palate	Bifid uvula, submucous cleft palate, velopharyngeal insufficiency	(No overt cleft)	N/A	Normal	No formal Cleft assessment	normal	Rather high arched	High arched	submucous cleft palate, bifid uvula	Cleft	Cleft	Normal	Normal	Normal	Yes, upper	Normal	High arched	Cleft palate	Submucous cleft palate (operated), bifid uvula	N/A	High arched	Very narrow, high arch, hypertrophic lateral palatine ridges	N/A	Cleft palate Operated at age 2 years 1 month	Very high arched	High arched and narrow	High arched and narrow	Normal	High arched and quite narrow	High arched	High arched	High arched	Normal	Normal	Normal	Angulated and narrow	Normal	Very high arched, narrow, arched	High arched	High arched	Narrow	High arched and narrow	Narrow	Yes (Submucosal CP)	High arched	Very narrow and high arched	Ogival	High and narrow	N/A
Mouth	Normal	N/A	Small mouth	Normal	N/A	Thin upper lip	Normal	tented upper lip	Normal	N/A	N/A	Normal	Thin Vermillion of the upper lip	Thin upper lip	N/A	N/A	Normal	Microstomia	Normal	N/A	Microstomia and "carp-shaped" mouth	Malocclusion, overbite	N/A	N/A	Small	Normal	Normal	N/A	Downturned. Hair over upper lip.	N/A	Microstomia, downslanting commissures	N/A	N/A	Normal	Normal	Small upper lip, small mouth	Normal	Full lips, open mouth position	Tented upper lip	Normal	Full lips	Flat philtrum	N/A	Narrow palate with visible SMCP	Thin upper lip with flat philtrum	Full lips	N/A	Small	Normal
Mandible	Mild micrognathia (diagnosed as Pierre Robin sequence)	N/A	Microretrognathia	Mild micrognathia	N/A	normal	Normal	short	Normal	N/A	N/A	Micrognathia	Somewhat prominent chin	Anterior crossbite	N/A	N/A	Prominent	Microretrognatia	Prognathia	N/A	Normal	Small	N/A	N/A	Prognathia	Normal	Normal	N/A	Malocclusion class iii due to maxillary sagittal and transverse hypoplasia	N/A	Normal	N/A	N/A	Micrognathia	Micrognathia	Prominent mentum	Normal	Micrognathia	Normal	Retrognathia	Normal	Prognathia	N/A	N/A	Normal	prognathia	slight prognatism	Normal	Hypoplasia
Oral	N/A	N/A	N/A	Normal	N/A	normal	N/A	normal (highly arched palate)	Normal	N/A	N/A	No lesions	No lesions	N/A	N/A	N/A	N/A	Dental malpositioning with double row of mandibular teeth and ectopic maxillar eruption	N/A	N/A	N/A	Missing teeth, history carie, malocclusion	Great alveolar hypertrophy with severe dental malposition, prognatism (similar to the father	The exploration of a stridor revealed a tongue base cyst, operated on at 12 wks of age. He need another surgery for this vallecular cyst at 9 month and at the same time, he hadtranstympanic aerator for serous otitis, and surgery for laryngomalacia and adenoidectomy. An obstructive sleep apnea was diagnosed at 16 month, a new adenoidectomy and amygdalectomy was necessary.	Conical teeth	Crowded teeth	Crowded teeth	N/A	Caries	N/A	Bifid uvula	Teeth anomaly (sawtooth-like)	Malocclusion	Single upper oral frenulum	Ankyloglossia, s/p frenulectomy (labial, lingual), small teeth	N/A	N/A	Crowded teeth, gum hypertrophy	Normal	Prominent upper incisors	Narrow palate, dental extractions	Steep mandibular plane angle, apertognathia	N/A	N/A	Small, widely-spaced teeth	Crowded teeth	N/A	N/A	N/A
Hearing
Hearing loss	Yes. Mild conductive hearing loss bilaterally	Yes. Conductive Hearing Loss	Yes. Right side conductive moderate hearing loss	Yes. Mild conductive hearing loss bilaterally; normal hearing acuity following PE tube placement	Yes, earing aids for bilateral conductive hearing loss present since infancy	Yes. Mild to moderate low frequency conductive HL	Yes. Mild bilateral conductive hearing loss. At 8 yrs 3 mos, showing a high Fletcher Index of 37 dB (right ear) and 22 dB (left ear).	Normal	Yes. Bilateral moderateConductive Hearing Loss	Yes. Conductive Hearing Loss	Yes. Conductive Hearing Loss	N/A	Normal	Yes, unspecified	Normal	Yes, unspecified	No	Yes. Moderate conductive hearing loss	SNHL. Agenesis of left cochlear nerve. Cochlear malformation.	N/A	Yes, evoked auditory potentials (before tube placement): -40 dB on the right, -90 dB on the left	Bilateral SNHL	Yes. Bilateral neurosensorial hearing loss. Cochlear malformation. Cochlear implant in march 2016: language improvement later.	Yes. Two Auditory Evoked Potential were negative during the neonatal period and at 6 month old. Deafness was diagnosed at 15 month old.	Conductive	Conductive (bilateral)	N/A	N/A	Sensorineural and conductive hearing loss	N/A	Normal	Bilateral sensorineuronal hearing loss	Yes. 2-4 kHz wave V could be traced down to 30dBnH in both ears, bilateral absence TEOAEs, bilateral mild grade hearing loss at 2-4 kHz.	Normal	Yes. At 2 yrs, mild hearing loss. At 3 yrs, sedated ABR abnormal, moreso on the right.	Yes. At 2 yrs 5 mos, mild hearing loss from 500-1000 Hz rising to normal hearing sensitivity from 2000-4000 Hz in the right ear and normal hearing sensitivity from 500-4000 Hz in the left.At 3 yrs 4 mos, normal hearing bilaterally.	No SNHL. Mild conductive s/p myringotomy tube placement (corrected).	N/A	N/A	Mild right sided conductive hearing loss with some typanosclerotic patches	N/A	Subjectively normal	N/A	Yes. Mod-severe SNHL, mod-severe conductive hearing loss	Mild bilateral hearing loss	Normal	Yes, unspecific	Yes, unspecified	Conductive hearing loss at 2 yrs
Recurrent OM	Yes	N/A	N/A	Yes, recurrent bilateral OM with PE tubes placed	N/A	Yes, single placement of grommets	No	No	yes	N/A	N/A	No	No	Yes	N/A	N/A	Yes, frequent ear infections until the age of 5, ear tubes removed	No	Yes	N/A	Yes, transtympanic tubes placed	No	N/A	N/A	Yes	Yes, ear tubes	Yes, ear tubes	N/A	Yes, frequent ear infections, tympanostomy tubes	N/A	Yes	N/A	N/A	Yes	Yes, PET, T and A	Yes	Yes, s/p 4 sets myringotomy tubes; also had T and A	Yes, bilateral myringotomy and tubes	Yes, ear tubes placed at 9-10 mos	Yes, myringotomy and grommets	Yes, chronic otitis, multiple sets of PETs	No	N/A	No history OM, but Impacted cerumen	No reported	Yes, grommets in the past	yes	Yes, chronic ear infection requiring mastoidectomy	N/A
Hearing aids	No	N/A	Yes, unilateral	No	N/A	Yes, but caused irritation and infection, so reluctant to wear them. Only needed in large groups.	Yes, bilateral	No	Yes	N/A	N/A	No	No	Yes	N/A	N/A	No	Yes, at 10 yrs	Yes, transiently	N/A	N/A	Yes, non-compliant	N/A	N/A	Yes	Yes	No	N/A	Yes	N/A	No	Yes	N/A	No	Yes, bilateral	No	No	No	No	No	No	No	N/A	Yes	No	N/A	yes	N/A	N/A
CT inner ear, bone window	Right-sided semicircular canal dehiscence	N/A	Normal	N/A	N/A	N/A	N/A	N/A	N/A	N/A	N/A	N/A	N/A	N/A	N/A	N/A	Normal, but narrow right ear canal	Normal	N/A	N/A	Yes, dysplasia of cochlea, semi-circular canals and vestibule	N/A	N/A	N/A	N/A	Normal	N/A	N/A	N/A	N/A	Inner and middle ear anomalies. Dysmorphic stapes, no abnormality of malleus and incus. Lack of cochlea upper 2 rings. Narrow inner ear canals.	N/A	N/A	Bilateral IAMs are small. Bony structures of bilateral inner ears (cochlear, vestibules and semicircular canals) are otherwise normal.	At 3 yrs 7 mos, dysplasia of incus bilaterally and of left stapes, bilateral stenosis of internal auditory canals and oval and round windows and bilaterally abnormal cochleae	Normal	Abnormal CT of temporal bones at 7 yrs 10 mos and c/w congenital cholesteatoma	N/A	N/A	N/A	Normal	N/A	N/A	N/A	N/A	N/A	N/A	N/A	N/A
Intellectual/psychomotor development
Hypotonia	Mild	N/A	No	Yes, mild, generalised	N/A	No	No	mild	No	N/A	N/A	No	No	Yes	Yes	No	N/A, slight more like no	Yes	Yes	N/A	Yes	Yes	Yes, from 1 mos	N/A	Yes	Yes	Mild	Yes	N/A	Yes	Yes	N/A	Yes	Yes	No	Yes	Yes, mild global hypotonia from 0 to 5 yrs	Yes	N/A	Yes	Yes	Mild	No	Yes, mild	Yes	Yes	yes	N/A	Yes, muscular
Gross Motor	Dyspraxia (see below). Periodic limb movement disorder. Muscle weakness.	N/A	Mild Walked at 20m	Normal, sat at 6 mos. Walked at 13 mos.	N/A	Normal	Normal, walking unaided at 14 mos	Independent walking 16m	Normal, walked at 1 year	N/A	N/A	Walked at 16 mos. BDI evaluation at 20 months, 1-SD	Not delayed	Began walking at 2 yrs 8 mos.	Lifted his head at 7 months old Sit without support at 8 months old Start to walk at 1 years and 7 months More info in Supplementary Figure 1	Severly Delayed Developemnt Quotient: 40 (China Scale aged 0-6) Alberta Infant Motor Scale Socre:33 (<1%percentile) Hold her head at 5 months, turn over body at 12 months, Sit without support at 16 months Can crawl but unable to stand and walk at 21 months during follow-up visit	Began walking at 19 months	Standing after 24 months, walking at 30 months, frequent falls	Head control at 9-10 mos. Began walking at 2 yrs 10 mos. Balance problems at 5 yrs.	global developmental delay (able to roll and sit unassisted; grunts but does not coo or babble)	Sat unaided at 8 mos, not yet walking at 16 mos	Began walking 18 months	walking at 28 months	sitting posture was acquired at 15 months. He walked at age 2.5 years	Delayed: he sat at 1 yr, stood at 2 yrs, walked independently at 2.5 yrs	Delayed: walked at 3.5 yrs	Walked at 9 mos	N/A	Delayed	N/A	Severe Walked at 3,5 y	Walked alone 2 yrs	Walk with support (MA - 9). Can walk with one hand held / along furniture/ walk up stairs per step with assistance. Can sit without support	Head control at 5 mos. Sat without support at 12 mos, walked alone at 2 yrs, cannot jump or stand on one foot at 5 yrs.	Delayed walking. Orthotics.	Rolled at 6 mos, sat at 12 mos, crawled at 19 mos, pulled to stand at 22 mos, walked at 35 mos but requires assistance and uses wheelchair for primary mode of ambulation	Sat at 10 mos, crawled at 14 mos, walked at 24 mos (delayed). At 4 yrs 3 mos, revised Gesell schedule for gross motor skills: 30 mos (DQ=58).	Walked at 18 months. Climbed stairs at 6 years. He was able to ride a bicycle with training wheels at 8 yrs. No ataxia.	He rolled at 4 mos, began to hold the sitting position when placed at 9-10 mos but could not place himself into a sitting position. At 15 mos he was belly crawling, scooting, pulling himself from sitting to knees but not able to stand.	Delayed walking	Sitting at 1 yr, walking at 18-24 mos	Walked at 2 yrs. Can take stairs up and down. Runs but somewhat clumsy.	N/A	moderate hypotonia, head lag when pulled to sit, but once propped up, can sit. Can prop himself on his arms, tends to tire and bend head to ground Can roll both directions. Flexed legs	delayed: sitting at 14 months, walking at 18 months	walked at 21 months	moderate (walked independently at 2 years)	Nearly 5 yrs when first walked independently	Delayed: sitting at 14 mos and walking without support at 24 mos. Coordination problems, poor balance and clumsiness at 6 yrs 9 mos.
Fine Motor	Impairment	N/A	N/A	Delayed, used utensils at 2.5 yrs	N/A	Normal	Normal	Normal	Normal	N/A	N/A	PDMS-2 evaluation at 20 months, -1.67. Fine motor quotient 67	Normal	N/A	N/A	Severly Delayed Developemnt Quotient: 43 (China Neuropsychological Developmental Scale for children aged 0-6 years)	Suffers	Clumsiness	Delayed	N/A	N/A	N/A	N/A	N/A	N/A	Delayed	Normal	N/A	Uses signs	N/A	Scribbled at 3,5 y	N/A	reached out 18-24m, hand transfer 18m, inferior princer 21m, hand release 2y, build a tower of 2 blocks / start scribbling now (MA ~ 15m). Not yet has fine princer grip	Pincer grasp at 3-4 yrs	Delayed. Can write name with pencil at 6 yrs. Can dress, needs help with buttons.	Good fine motor skills, manipulates small-screen phone	At 4 yrs 3 mos, revised Gesell schedule for fine motor skills: 30 mos (DQ=58)	Palm grasp of pen and spoon at 18 mos. Unable to do buttons at 8 yrs. He was able to hold a pen but not in the proper way at 14 yrs.	N/A	N/A	N/A	Holds pen. Dresses with help.	N/A	Transfer toys between his hands, tracks. Played with toes	delayed	N/A	delayed	N/A	N/A
Speech, receptive	Normal	N/A	N/A	Delayed, but better than expressive	N/A	N/A	Moderate delay	Normal	Delayed, less than expressive	N/A	N/A	At 20 months, REEL-3: Receptive score: 56 (-3 SD)	Normal	DQ=50	N/A	N/A	Understand the verbal speech, although sometimes not able to realize some more specific issues, logics is suffering	Comprehension of simple instructions	Delayed	N/A	N/A	Delayed because of hearing loss.	Delay in language acquisition, expressive language delay, better understanding tan expressive	His comprehension is far better thn his expression.	N/A	N/A	N/A	N/A	Able to understand	N/A	N/A	Better than expressive	understand simple commands 18-24m, identify 1 body part (MA ~12-15m)	Could identify body parts at 4 yrs, at 5 yrs could identify several objects, but no concepts yet	Good, follows commands	N/A	At 4 yrs 3 mos, revised Gesell schedule for Language: 24 mos (DQ=47)	Responds well to simple commands	At 15 mos he was beginning to follow some simple commands such as “stop” and “no”	Poor comprehension and recall	Better than expressive speech	Better than expressive.	N/A	N/A	Delayed	N/A	N/A	N/A	N/A
Speech, expressive	Received speech therapy for dyspraxia, but this was considered more related to hearing and velopharyngeal issues than neurological in origin. At 5 yrs, was talking in sentences that others could understand. Bradyphasia.	Normal (articulation is considered immature, but he currently uses many words and some two-word phrases, placing his speech development broadly within the typical range)	Severe delay First words 3years, now sentences	Delayed, first word at 20 mos, some two word phrases at 2.5 yrs, but essentially nonverbal until age 4 yrs. Required speech therapy. Echolalia, articulation delay, nasal speech is noted.	N/A	First words age 3. Remained difficult to understand and poor progression for some years	At 7 yrs 5 mos, speech disorder characterized by poor sentence development with severely limited vocabulary, poor auditory memory and very poor communication skills	First words at 18 mos, 10 words at 21 mos	Delayed, more than receptive. Limited vocabulary	N/A	N/A	at 20 months, PLS4: Expressive score: 60 (-2 SD). First words at 18 months	Normal (articulation is considered immature, but he currently uses many words and some two-word phrases, placing his speech development broadly within the typical range)	Nonverbal at 3 yrs	Normal	Severly Delayed Developemnt Quotient: 36 (China Neuropsychological Developmental Scale for children aged 0-6 years) Infant Screening Scale of Language Development: 7 in each domain	Delayed, speech defect	Severe delay, first words at 10 yrs	Nonverbal at 5 yrs	N/A	N/A	Nonverbal, severe delay	delay in language acquisition, expressive language delay, better understanding tan expressive language. Frustration from misunderstandig.	did not develop speech, but could express with signs.	Began to speak at 2 yrs. He is quiet but able to speak well when he is comfortable.	Babbling at 3 yrs, some sentences at 5 yrs	Babbling at 6 mos, now appropriate for age, speech therapy for articulation issues	Yes	Uses sign language, up to 50 signs	Yes	Severe delay First words at 30 m	Nonverbal	vocalized mainly but no babbling (MA ~ 3-6m)	Nonverbal at 7 yrs	Severely delayed. Few words at 6 yrs.	Nonverbal at 5 yrs 6 mos	At 4 yrs 3 mos, revised Gesell schedule for Language: 24 mos (DQ=47)	Has speech delay and oromotor speech impariment. First words at 2 yrs. Expressed himself in short sentences at 13 yrs.	He did not have any words at 15 mos but he made noises	Equivalent to 6 yrs 5 mos at age 19 yrs	Delayed, 5-6 word sentences at 12 yrs, has communication device	Has about 30 words at 7 yrs. First words at 5 yrs.	Yes	Vocalizing, but no words yet (6 month) no words, but lots of vowels, babbling, laughing	Delayed, spoke only few words at 20 months,	40-50 single words at 10 years	delayed (one word at 2 years)	Nonverbal at 24 yrs	Spoke only single words at 6 yrs 9 mos
Social	Interactive	N/A	N/A	Very social, very affectionate to a fault at times	N/A	"a loner"	Has behavioral problems that have been attributed to frustration at his inability to express himself properly	needs stucture. Separation anxiety	Normal	N/A	N/A	No major concerns	No major concerns	Social and happy	N/A	Severly Delayed Developemnt Quotient: 43 (China Neuropsychological Developmental Scale for children aged 0-6 years) Good eye contact and conscious grasping	Extremely social, naïve	N/A	No major concerns	N/A	N/A	Social and happy, "workshop" jobs working at a farm	N/A	N/A	N/A	N/A	N/A	N/A	N/A	N/A	N/A	Copying movement possible	Curious in surrounding environment	Social smile at 3 mos. At 5 yrs, enuresis and encopresis.	Good peer skills. Plays ice hockey	Social interactions are limited in the medical setting	At 4 yrs 3 mos, revised Gesell schedule for Personal-Social: 24 mos (DQ=47)	Very social, takes part in group play activities (at 8 yrs)	N/A	No major concerns	N/A	No major concerns	N/A	Smiles a lot, never cries. Social absolutely delightful, engaged, great eye contact. Animated. Looked at self in mirror.	Normal	social and happy	N/A	N/A	N/A
Developmental delay	Yes, unspecified	N/A	Mild	Yes, primarily in speech	N/A	N/A	Only speech delay	Mild	Speech only	N/A	N/A	Mild	Past history of delay	DQ=50	Yes, unspecified	Severe	Moderate	Severe	Severe	N/A	N/A	Global, moderate	N/A	N/A	Yes, significant	Yes, unspecified	Yes, unspecified	N/A	Yes, unspecified	N/A	Severe	Yes, unspecified	Yes, unspecified	Moderate	Moderate, several strengths	Yes	Moderate	Yes; at 14 yrs his overall functioning corresponds to that of a six year old	Yes, unspecified	Yes, unspecified	Yes, unspecified	Yes, unspecified	N/A	Yes, informal DQ 5 months/ 8 months, 62%	Yes, unspecified	Moderate	Yes	Severe	Yes, unspecified
Intellectual disability	Normal	Normal	Normal	Normal, but uneven cognitive skills	Normal	Moderate LD - special school. Some minimal literacy.	Normal (But SON-IQ=89)	N/A	Normal	Normal	Normal	N/A	N/A, presumed normal	Yes	N/A	N/A, too young for assessment	Learning difficulties, reduced attention span	Yes	Yes, assisted learning at school	Yes able to roll and sit unassisted grunts but does not coo or babble	N/A	Yes, moderate	Yes	Yes	Yes, at 14 yrs functioned at a 2nd grade level (USA)	Yes, special education, 5th grade doing 2nd grade level skills (USA)	Yes, special education kindergarten	Yes	Yes, special school	Yes	Yes	Yes	N/A	Yes	Yes, global delays. On formal neuropsychologic evaluation, low average-borderline cognitive abilities with strengths in social and receptive skills.	N/A	Yes	He was able to spell his name and a few additional words at 14 yrs. Psychoeducational assessment consistent with moderate cognitive disability at 8 yrs.	N/A	Moderate	Yes, WISC test IQ of 50	Yes, currently taking special education classes.	N/A	N/A	Yes	Moderate	Yes	Yes, attended special school	N/A
Behavioural Problems e.g. frustration, anxiety, attention-deficit/hyperactivity disorder (ADHD), aggression, sleep disturbances, and autism spectrum disorder (ASD)	No	N/A	N/A	Yes, diagnosed at 4 yrs	N/A	Not ASD, but felt to have some traits. Lots of repetition, pacing, poor eye contact. Significant anxiety	No	Sleep disturbance, mild ASD	No	N/A	N/A	Short temper	No	No	N/A	N/A	N/A	Frustration, sleep disturbance (obstructive sleep apnea)	N/A	N/A	N/A	Despite lack for expressive language, interested in conversation. Gets excited, wants to touch, waves. Responds to his mother's firm, consistent discipline.	N/A	N/A	N/A	N/A	N/A	N/A	N/A	N/A	Sleep apnea	N/A	No	N/A	No	Possibly	Yes	No	N/A	No	No	N/A	N/A	N/A	No	No	No	N/A	N/A
Feeding	Swallowing difficulties when younger, non-intractable cyclical vomiting with nausea, chronic idiopathic constipation	Frenotomy was performed in early infancy to facilitate feeding	Normal	Normal	Difficulties, severe gastroesophageal reflux demonstrated by a pH study	Normal	History of feeding difficulties	Early difficulties during first year of life due to microganthia	Normal	N/A	N/A	Difficulties, texture issue	Normal	Early difficulties in first year of life	Yes	Normal	Difficulties in 3-4 year of life - like she was never hungry, difficulty in getting used to solid food, at the age of 9 years, she still prefers soft food	Neonatal feeding difficulties, chewing difficulties and food selectivity	Difficulties	Oropharyngeal dysphagia requiring NG feeding	N/A	Normal	No feeding difficulties.	He had persistant feeding difficulties and refused pieces. only eat mixed food.	N/A	Difficulties, gastrostomy tube in infancy later removed	N/A	Hyperphagia	Fed better with thickened food	No	Failure to thrive	N/A	Feeding difficulty, rely on liquid food	Normal	Normal	Difficulties, dysphagia	Normal	Difficulties, poor oral motor coordination at 9 yrs	Normal	Normal	Normal	Early difficulties	Hyperphagia	N/A	Normal	Normal	Normal	Can feed himself now with spoon and fork	Early difficulties
Seizures (Age of onset, type, frequency, EEG findings, any routine antiepileptic drugs (AEDs) and effectiveness in control. Any epilepsy syndromes observed)	No, but staring spells (no seizures)	N/A	No	No	N/A	No	No	No	No	N/A	N/A	No	No	No	No	No	N/A	No	N/A	N/A	N/A	No	N/A	N/A	N/A	No	No	N/A	No	N/A	No	No	No	Yes. Three episodes of sudden onset generalized myoclonic jerks followed by impairment of consciousness. EEG showed intermittent interictal epileptiform discharges (generalized high amplitude spike / slow wave discharges) without clinical events.	No	Yes. Normal EEG. Dysautonomia that improved with sinemet.	Yes. At 3 yrs 6 mos, abnormal EEG (sharp waves and spikes at right frontal area and generalized 3hz spike wave activity); treated with Keppra.	No	No	Febrile seizures at 2 yrs followed by further seizures that were possibly non-febrile, subsequently on carbamazepine for two years	No, normal EEG	Single seizure in the past, not on antiepileptics. Normal EEG.	N/A	N/A	EEG unremarkable	No	No	No	No, normal EEG
Other	N/A	N/A	N/A	Anxiety (on medication), hyperactive, distractible, short attention span, behavioral concerns (aggression). Difficulty with sleep inititation and maintenance.	N/A	As an adult, working in a (simple) part time job. Not able to live unsupported	N/A	saturation dips due to pharyngeal obstruction by the tongue (micrognathia)	N/A	N/A	N/A	N/A	Needed special education classes while in school. Did not attend college. Able to function indepedently.	N/A		Adaptive behavior Severly Delayed Developemnt Quotient: 40 (China Neuropsychological Developmental Scale for children aged 0-6 years)	N/A	N/A	Concentration problems	N/A	N/A	Completed HS in 8 years	Impaired coagulation (Von Willerbrand).	N/A	N/A	N/A	N/A	N/A	N/A	N/A	N/A	N/A	Feeding difficulty	Persistent fisting and ATNR	N/A	N/A	N/A	N/A	N/A	N/A	Tics, behavioral issues	N/A	N/A	N/A	Polisomnographic changes: NREM deficiency, mild behavioral changes during REM and mild apnoea.	N/A	N/A	Poor sleep pattern	N/A
Other anomalies
Cardiac	Normal	N/A	No	Normal	N/A	Small ASD, closed spontaneously	Normal	echocardiography normal	Normal echocardiogram	N/A	N/A	None	heart palpitations, tachycardia-no meds	ASD	N/A	N/A	Normal	Acceleration of flow in pulmonary artery	ASD	N/A	N/A	N/A	N/A	Cardiac ultrasound revealed subaortic stenosis	VSD	VSD (spontaneously closed)	Normal	N/A	Small ASD	N/A	Total anomalous pulmonary venous return, persistent ostium secondum	N/A	PFO/ASD (4mm) at 3 months, now PFO closed when echo performed with chloral hydrate sedation	No known abnormalities	Echocardiogram at birth: PFO. PDA.	Echocardiogram at 9 mos: no abnormalities although cannot exclude possible PFO	At 8 yrs, cardiac CT showed aberrant retroesophageal right subclavian artery and UGI showed indentation of esophagus. Associated with some chronic coughing symptoms.	Normal echocardiogram, no cardiovascular symptoms	Normal echocardiogram	Normal echocardiogram at 3 yrs	Normal echocardiogram	On second day of life echocardiogram showed PDA	N/A	No CHD	Normal	Normal	Foramen ovale	Normal	Small ASD
Eyes, vision	No major concerns	N/A	Strabismus (requiring surgery)	Wears glasses for myopia	N/A	Normal	Normal	ophthalmology exam normal	Normal	N/A	N/A	No concerns	wears glasses (farsighted)	N/A	N/A	N/A	Myopia	Hypermetropia	Hypermetropia, nystagmus	N/A	N/A	Normal	N/A	Left ptosis	V-exotropia	No concerns	Strabismus (three surgeries)	N/A	N/A	N/A	Strabismus, nerve VI palsy	N/A	Extraocular movements : impaired bilateral abduction, upward gaze	N/A	At 1 mo, unilateral right glaucoma, no anterior chamber dysgenesis. Optic nerve pallor, but optic nerves were normal.	Duane anomaly, nystagmus, cortical visual impairment	Bilateral Duane anomaly	Normal	Normal	Astigmatism, glasses from 18 mos	Optic nerve coloboma, strabismus repair	Amblyopia	N/A	Esotropia	Normal	Squint	Normal	Left microphthalmia and convergent squint (blind left eye), bilateral optic nerve dysgenesis	Hyperopia evident at 3 mos. Hyperopia of +4.5 dpt at 2 yrs.
Extremities, joints	Normal	N/A	N/A	Normal	N/A	mild hypermobility. Bilateral clinodactyly	Normal	Normal	Normal	N/A	N/A	Normal	Normal	Normal	N/A	N/A	Normal	Toe brachydactyly with V-nail hypoplasia	Camptodactyly	N/A	Clinodactyly. Single palmar crease on the right.	Short fingers. Planovalgus feet	Mild kiphoscoliosis.	N/A	Camptodactyly of fingers, pes cavus, small feet, tapered fingers, persistent fetal pads	Tapered digits	Tapered digits	N/A	N/A	N/A	Bilateral single palmar crease	N/A	Hyperextensible joints (mother and sister also have)	N/A	"Hockey stick" palmar crease	Decreased range of motion of elbows	N/A	Narrow hands and feet. Ex-toeing position of feet during gait.	N/A	Genu valgum	Coxa valga	No issues	N/A	“joints seem to crack”	Normal	Normal	N/A	Juvenile polyarticular arthritis	Pes planovalgus
Other	History of obstructive sleep apnea. Frequent migraine headaches. Neck pain. Brittle nails. Easy bruising. Skin rashes. Penile torsion. Meatal stenosis.	N/A	N/A	Short stature (thought to be familial by Endocrinology)	N/A	N/A	N/A	No	Short stature, Asthma	N/A	N/A	No	N/A	Short neck	N/A	N/A	Unilateral multicystic kidney dysplasia	Mild tracheal stenosis. Anteriomedial diaphragmatic defect with liver parenchyma suggestive of hernia or eventration. Severe constipation. Abdominal skin patches. Chiari malformation needing surgery	Anomaly of labia minora and majora	mild inferior pectus excavatum history of laryngomalacia s/p supraglottoplasty epiglottopexy at 8 months of age oropharyngeal dysphagia requiring NG feeding	Umbilical hernia, abnormal anal margin, scoliosis, widely-spaced nipples	Overweight. Inguinal hernia	started school education at ordinary school. From 12 years in special school with good adaptation	An hyperactivity of vagal nerve was diagnosed after he fainted 3 times.	Scoliosis, hypothyroidism, constipation	N/A	N/A	N/A	Right congenital diaphragmatic hernia repaired in infancy. Adenoid surgery.	N/A	Mouth breathing Laryngomalacia Short neck Sacral dimple Anteriorly placed anus Truncal metameric hyperpigmentation	N/A	Snoring. Chiari I malformation (improved after operation).AC76	N/A	N/A	Mild pectus excavatum, widely spaced nipples. Kidney: resolution of right hydronephrosis. Left SFU grade 1 hydronephrosis. Normal renal function.	At 14 mos single scalp 2-3 cm juvenile xanthogranuloma	Short neck, one faint café-au-lait macule on lower back	Congenital diaphragmatic hernia		Inguinal and umbilical hernia repair	Familial hypercholesterolemia	N/A	laryngomalacia resolved Nasolacrimal duct stenosis, s/p stent	Right-sided cryptorchidism was detected and operated on.	normal	N/A	Pronounced lumbar lordosis, left inguinal hernia repair, orchidopexy, constipation, incontinence, eczema.	Frequent upper respiratory tract infection
Diagnostic testing
CNVs	Karyotype and CMA normal	N/A	Normal	Normal CMA	N/A	Normal CGH	Normal CMA	seq[GRCh38] del(X)(q21.33) chrX:g.98595001_98775000del mat	Normal CMA	N/A	N/A	Normal SNP array	N/A	Normal CMA	N/A	No	N/A	Array-CGH (Agilent 44K) : normal	N/A	N/A	Paternal duplication at 7p22	Normal CMA	Array-CGH (2018): ISCN: formula arr(1-22)x2,(XX)	N/A	Maternal 233 kb dup at 7q36.2	Normal CMA	N/A	N/A	Normal CMA	N/A	Array-CGH (blood and fibroblast): dupXp22.2 (625kb) inherited from the mother	Normal CMA	N/A	De novo 481.58 kb gain at 18p11.31 and maternally inherited 517.5kb gain at Xp22.33. Classified as VUS.	No	No	No	No (normal CMA)	None (normal CMA)	None	Normal male CMA	Normal CMA	N/A	N/A	1. Normal karyotye: 46,XY (GTG banding) 2.180k array CGH (Agilent)	normal CMA	Normal array CGH	Normal karyotype and CMA	N/A
Other genetic testing	MID1 testing normal	N/A	N/A	N/A	N/A	normal FRAX	GJB2, GJB6, SLC26A4, FMR1	Normal FXS testing (repeat)	N/A	N/A	N/A	Fragile X, normal	N/A	N/A	N/A	Normal female karyotype (46, XX)	FGFR1, FGFR2, FGFR3, and TWIST1 all normal	Normal karyotype 46,XX. 22q11.2 FISH: normal. DHCR7, PTPN11, SOS1, and RAF1 sequencing : normal. NGS of panels of cleft lip and palate and chromatinopathy genes: normal.	EHMT1. NGS gene panel for craniofacial syndromes: CHD7, EFTUD2, FOXE1, TBX22, TXNL4A (no pathogenic variants).	N/A	Other de novo variants by WES: TOR1AIP2, NM_145034.4, c.592G>T, p.(Glu198*); OR2A25, NM_001004488.1, c.389G>A, p.(Arg130Gln). Normal karyotype.	Chromosome analysis at birth	Karyotipe: 46XY MLPA Subtelomeric regions: normal.	N/A	NSD1, MED12, LMNA, FLNA, X-linked intellectual disability panel	FGFR1, FGFR2, FGFR3, and TWIST1 all normal	N/A	N/A	N/A	N/A	N/A	N/A	N/A	N/A	Noonan syndrome spectrum analysis. No pathogenetic variants in: PTPN11, SOS1, RAF1, KRAS, NRAS, SHOC2 (exon 2), BRAF, MEK1, MEK2, HRAS, SPRED1. Heterozygous variant in CBL (c.2589C>G; p.Asn863Lys), VUS, maternally inherited.	N/A	N/A	No pathogenic variants in: PTPN11, BRAF, HRAS, MAP2K1, MAP2K2, RAF1, SHOC2, SOS1, RPS6KA3, MED12, FGD1. Normal Fragile X, normal FISH for Williams syndrome, normal subtelomeric chromosome rearrangement studies.	Normal karyotype	FBN1, TGFBR1, TGFBR2, Filamin A	TGFBR1, TGFBR2, CHD7, TCOF1, EFTUD2, DHODH, MYCN, POLR1C, POLR1D	TWIST1 del/dup, MLL2 sequencing and del/dup, Noonan syndrome panel, Clinical Exome	N/A	N/A	1. PCR and Sanger sequencing: exons 7 and 8 of FGFR2 (NM_000141), exon 7 of FGFR3 (NM_000142), 2. targeted NGS of a custom gene panel.	N/A	Panel including SPECC1L normal	DHPLC for FGFR1 exon 7, FGFR2 exons IIIa and IIIc, FGFR3 exons 7 and 10 and TWIST1 exon 1	FGFR2, FGFR3 and TWIST1 all normal
Metabolic testing	Low vitamin D, low ferritin	N/A	N/A	T4, TSH both normal	N/A	N/A	T4, TSH both normal values	N/A	N/A	N/A	N/A	N/A	N/A	N/A	N/A	Normal	N/A	N/A	N/A	N/A	N/A	N/A	N/A	N/A	Lysosomal enzyme testing	N/A	N/A	N/A	Acylcarnitine essentially normal	N/A	N/A	Normal	Normal newborn screening	N/A	Urine GAGs, oligosaccharides, amino acids, 24 hour creatinine were all normal	Normal newborn screening	Normal newborn screening	7-dehydrocholesterol for Smith-Lemli-Opitz was normal	Normal newborn screening	N/A	Normal newborn screening	N/A	N/A	N/A	General screening of newborns (performed for each neonate born in Poland): screening of inborn errors of metabolism based on filter paper includes 23 disorders (performed by TANDEM/MS and specific tests for PKU, cystic fibrosis and hypothyroidism). Early prelingual sensorineural hypoacusis is detected by OAE test, whereas for the critical heart defects, pulse oximetry is implicated	urine metabolic screen normal	N/A	N/A	Extensive
Twenty-two individuals have not been previously published. Photos and brief clinical information were extrapolated from the publications for individuals C02, C03, C16, C18, C31, N02, N05, N10 and N11 (Tian et al., 2021; Zhao et al., 2022; Miyake et al., 2020;Vegas et al., 2021; and Shu et al., 2021). Abbreviations: ABR, Auditory Brainstem Response; ASD, Atrial Septal Defect; ATNR, Asymmetrical To…
[truncated: 7 more columns]
