# Supplementary material for: Artificial intelligence-driven genotype–epigenotype–phenotype approaches to resolve challenges in syndrome diagnostics
Source: eBioMedicine. 2025 Apr 24;115:105677. doi: 10.1016/j.ebiom.2025.105677 (PMC12242594; doi:10.1016/j.ebiom.2025.105677)
Supplement: Supplementary Table S2 [file mmc2.xlsx]

## Sheet: Supplementary Table 2
Table S2. Summary and results of all five folds in GestaltMatcher analysis
		Training folds			Validation fold
fold	threshold	sensitivity	specificity	Youden index	sensitivity	specificity	Youden index
1	0.9077	0.8738	0.8827	0.7565	0.8724	0.9012	0.7735
2	0.8788	0.9475	0.8202	0.7676	0.9421	0.7363	0.6785
3	0.8958	0.9139	0.8477	0.7616	0.8947	0.8506	0.7453
4	0.901	0.8903	0.8512	0.7415	0.9112	0.8846	0.7959
5	0.8925	0.9186	0.847	0.7656	0.9178	0.8235	0.7413
The table presents the threshold, sensitivity, and specificity metrics for both the training and validation folds across five cross-validation splits. Each row corresponds to the results of one fold.
