# Supplementary material for: Artificial intelligence-driven genotype–epigenotype–phenotype approaches to resolve challenges in syndrome diagnostics
Source: eBioMedicine. 2025 Apr 24;115:105677. doi: 10.1016/j.ebiom.2025.105677 (PMC12242594; doi:10.1016/j.ebiom.2025.105677)
Supplement: Supplementary Table S3 [file mmc3.xlsx]

## Sheet: Supplementary Table S3
Table S3. Patient demographics and sample availability for analyses
ID	Age	Sex	RNAseq results	DNA for methylation analysis	Clinical Photos for Gestalt Matcher
C01	7	M		Y
C02	4	M
C03	3	F
C04	10	F			Y
C05	11	F			Y
C06	9	F
C07	4	M
C08	12	F
C09	45	M			Y
C10	11	F		Y	Y
C11	4	M		Y
C12	22	M			Y
C13	15	F			Y
C14	10	M			Y
C16	6	F			Y
C17	N/A	F
C18	20	F			Y
C19	3.5	F
C20	10	M
C21	5	M	Y	Y	Y
C22	12	F	Y	Y	Y
C23	10	M			Y
C24	11	M			Y
C25	13	M			Y
C26	20	M			Y
C27	N/A	M
C28	24	F			Y
C29	18	M			Y
C30	11	F		Y	Y
C31	8	M
C32	2	M			Y
C33	7	M	Y	Y	Y
C34	17	F		Y	Y
C35	3	M			Y
C36	29	M			Y
C37	12	F			Y
C38	17	F	Y	Y	Y
C39	8	M
C40	4	M		Y	Y
C41	4	F			Y
C42	5	M			Y
C43	14	F
C44	6	F			Y
N01	13	M		Y	Y
N02	4	M	Y		Y
N03	26	M			Y
N04	14	M			Y
N05	9	M		Y	Y
N06	23	M
N07	15	M		Y	Y
N08	3	M			Y
N09	11	F			Y
N10	10	F
N11	31	F
N12	5	M		Y	Y
N13	24	F	Y	Y	Y
