# Supplementary material for: Artificial intelligence-driven genotype–epigenotype–phenotype approaches to resolve challenges in syndrome diagnostics
Source: eBioMedicine. 2025 Apr 24;115:105677. doi: 10.1016/j.ebiom.2025.105677 (PMC12242594; doi:10.1016/j.ebiom.2025.105677)
Supplement: Supplementary Table S4 [file mmc4.xlsx]

## Sheet: Supplementary Table 4
Table S4. Brain imaging features in individuals with MN1 variants.
	CTT			NTTa
Feature Prevalence	Mak 2020	New	Total
RES (rhombencephalosynapsis)	8/10	3/5	11/15 b	0/2
Cerebellar dysplasia (other than RES)	4/10	3/6	7/16	0/2
Perisylvian polymicrogyria	9/10	4/7	13/17	0/2
Subcortical heterotopia	2/11	2/8	4/19	0/2
Ventriculomegaly	3/11	6/8	9/19	0/3
Thick rostral corpus callosum	6/11	2/8	8/19	0/2
Hypoplastic olfactory bulbs	4/8	2/6	6/14	0/2
Persistent trigeminal artery	7/10	5/8	12/18	0/1
Prominent posterior clinoid process	7/10	4/8	11/18	0/2
Hypertelorism	10/11	8/8	18/19	1/2
aBased on 2 MRIs and 1 CT
Brain imaging features identified on MRI in individuals affected by C-terminal truncation (CTT) and N-terminal truncation (NTT). All confirmed cases of RES are found in cases of CTT.
