# Supplementary material for: Artificial intelligence-driven genotype–epigenotype–phenotype approaches to resolve challenges in syndrome diagnostics
Source: eBioMedicine. 2025 Apr 24;115:105677. doi: 10.1016/j.ebiom.2025.105677 (PMC12242594; doi:10.1016/j.ebiom.2025.105677)
Supplement: Supplementary Table S5 [file mmc5.xlsx]

## Sheet: Supplementary Table 5
Table S5. Summary and results of pleiotropy genes (MN1, SRCAP, SMARCA2, and ADNP)
Gene	Group 1	Group 2	Number of images (Group 1)	Number of images (Group 2)	Mean pairwise distance	% above threshold	Positive predicted value (%)
MN1	NTT	CTT	10	28	1.035	100	96
SRCAP	FLHS	DEHMBA (proximal)	77	30	0.978	100	92.13
SRCAP	FLHS	DEHMBA (distal)	77	5	0.977	100	92.73
SRCAP	DEHMBA (proximal)	DEHMBA (distal)	30	5	0.919	91.84	70.17
SMARCA2	NCBRS	BIS	77	30	1.035	100	96.64
ADNP	ADNP-1	ADNP-2	6	7	0.943	98.98	80.75
Each row is a comparison of two subgroups in the corresponding gene. The last column (% above the threshold) indicates the percentage of the distribution above the threshold. FLHS is Floating-Harbor syndrome (OMIM #136140). DEHMBA is Developmental delay, hypotonia, musculoskeletal defects, and behavioral abnormalities (OMIM #619595). Proximal and distal are the two subgroups with different mutati…
