# Supplementary material for: Artificial intelligence-driven genotype–epigenotype–phenotype approaches to resolve challenges in syndrome diagnostics
Source: eBioMedicine. 2025 Apr 24;115:105677. doi: 10.1016/j.ebiom.2025.105677 (PMC12242594; doi:10.1016/j.ebiom.2025.105677)
Supplement: Supplementary Table S6 [file mmc6.xlsx]

## Sheet: Supplementary Table 6
Table S6. Thirty differentially methylated CpGs and their genes and related functions.
IlmnID	limma_p_raw	limma_p_adj	delta_beta	chr	pos	strand	Islands_Name	Relation_to_Island	UCSC_RefGene_Name	UCSC_RefGene_Group	DNase_Hypersensitivity_NAME	DNase_Hypersensitivity_Evidence_Count	Gene Family (pantherdb)	Protein Class
cg20216738	2.00887e-07	0.00676211	-0.0832895	chr2	85650976	+		OpenSea
cg21998046	2.61859e-06	0.0440724	-0.134453	chr4	90219352	-		OpenSea	GPRIN3	5'UTR	chr4:90219305-90219655	3	G PROTEIN-REGULATED INDUCER OF NEURITE OUTGROWTH 3 (PTHR15718:SF6)
cg23465295	2.28289e-06	0.0394609	-0.0733769	chr5	20611854	-		OpenSea
cg19545701	1.35353e-06	0.0311103	0.139828	chr5	54038304	+		OpenSea	LOC102467080	Body	chr5:54038125-54038775	3
cg01217984	1.65581e-06	0.0337684	-0.0885882	chr7	27143235	-	chr7:27143181-27143479	Island	HOXA2	TSS1500	chr7:27142220-27144415	3	HOMEOBOX PROTEIN HOX-A2 (PTHR45664:SF3)	homeodomain transcription factor
cg03530687	5.53488e-10	7.07981e-05	-0.128417	chr7	107708470	-		OpenSea	LAMB4	Body			LAMININ SUBUNIT ALPHA-5-RELATED (PTHR24035:SF127)	extracellular matrix protein
cg04560963	1.00723e-09	9.24452e-05	-0.0751165	chr8	37372286	-		OpenSea
cg13622355	2.45366e-11	5.2309e-06	-0.150218	chr8	37495279	-		OpenSea			chr8:37494920-37496155	3
cg14387452	2.17777e-07	0.00696411	0.0926576	chr9	20512334	-		OpenSea	MLLT3	Body	chr9:20512120-20512455	3	PROTEIN AF-9 (PTHR47827:SF5)
cg08406480	1.24662e-06	0.0306651	-0.115298	chr9	75058896	+		OpenSea			chr9:75058865-75059150	3
cg06864675	1.85074e-06	0.0343285	-0.0603421	chr9	75058899	+		OpenSea			chr9:75058865-75059150	3
cg10404717	1.64587e-06	0.0337684	-0.168086	chr9	131154962	+	chr9:131154346-131155923	Island	MIR219-2	Body	chr9:131154325-131155375	3
cg10558013	1.7368e-06	0.0337684	-0.0937078	chr10	77043088	+		OpenSea	ZNF503	Body	chr10:77042945-77043335	3
cg02977320	5.80616e-08	0.00337582	-0.139454	chr10	77043225	+		OpenSea	ZNF503	Body	chr10:77042945-77043335	3
cg20659435	8.64948e-08	0.0042553	0.131531	chr10	77156218	-	chr10:77155128-77169600	Island			chr10:77155385-77156775	3
cg15701794	1.13053e-08	0.000803386	0.120471	chr10	77156421	-	chr10:77155128-77169600	Island			chr10:77155385-77156775	3
cg25023298	1.51249e-10	2.41833e-05	0.162943	chr10	77156697	+	chr10:77155128-77169600	Island			chr10:77155385-77156775	3
cg16912563	5.20729e-14	3.33039e-08	-0.126248	chr10	77157423	-	chr10:77155128-77169600	Island			chr10:77157360-77157830	3
cg03487027	1.31832e-13	4.21574e-08	-0.291348	chr10	77159055	-	chr10:77155128-77169600	Island	ZNF503	Body	chr10:77158305-77159910	3	ZINC FINGER PROTEIN 503 (PTHR12522:SF3)
cg05633503	1.01181e-09	9.24452e-05	-0.135633	chr10	77498456	-		OpenSea	C10orf11;C10orf11	Body;Body
cg23024158	1.8191e-07	0.00660315	-0.0643738	chr10	78011952	-		OpenSea	C10orf11	Body	chr10:78011360-78012350	3
cg19008877	2.91236e-06	0.0454301	-0.125473	chr10	78157854	-		OpenSea	C10orf11	Body	chr10:78157800-78158390	3
cg24718722	1.96959e-06	0.034991	-0.241081	chr10	129536818	-	chr10:129534410-129537366	Island	FOXI2	Body	chr10:129536045-129537195	3	FORKHEAD BOX PROTEIN I2 (PTHR11829:SF372)	winged helix/forkhead transcription factor
cg18877271	1.46787e-06	0.0323722	0.185104	chr11	1952638	-	chr11:1950353-1950658	S_Shore	TNNT3;TNNT3;TNNT3;TNNT3	Body;Body;Body;Body	chr11:1952520-1952935	3
cg18720125	1.87862e-06	0.0343285	-0.161702	chr11	131681441	-		OpenSea	NTM	Body	chr11:131681245-131681510	3	NEUROTRIMIN (PTHR42757:SF9)	immunoglobulin
cg14281461	1.06475e-06	0.0272389	-0.0623862	chr13	99337644	+		OpenSea	SLC15A1	Body	chr13:99337425-99337835	3	SOLUTE CARRIER FAMILY 15 MEMBER 1 (PTHR11654:SF89)	transporter
cg21212234	9.89917e-09	0.000791393	-0.0609362	chr16	65706984	+		OpenSea			chr16:65706925-65707255	3
cg23293609	8.03548e-08	0.0042553	-0.0689532	chr19	39468829	+	chr19:39465846-39466403	S_Shelf			chr19:39468640-39468975	3
cg00990587	1.01837e-07	0.00465221	-0.0559612	chr22	20227688	+	chr22:20228961-20230275	N_Shore			chr22:20227565-20227835	3
cg12640822	1.85841e-07	0.00660315	-0.10388	chr22	23799750	-	chr22:23802501-23802934	N_Shelf			chr22:23798845-23800115	3
Thirty differentially methylated CpGs with overlapping genes and relation to CpG island. Gene family and protein class were extracted via PantherDB version 17.0 released 13th October, 2022a.
aThomas PD, Ebert D, Muruganujan A, Mushayahama T, Albou L, Mi H. PANTHER: Making genome‐scale phylogenetics accessible to all. Protein Science. 2021 Nov 25;31(1):8–22. doi:10.1002/pro.4218
